# Supplementary material for: Molluscicidal activity of Nicotiana tabacum extracts on the invasive snail Pomacea canaliculata
Source: Sci Rep. 2023 Jul 18;13:11597. doi: 10.1038/s41598-023-38141-6 (PMC10354056; doi:10.1038/s41598-023-38141-6)
Supplement: Supplementary file 1 — Supplementary Table 1. [file 41598_2023_38141_MOESM1_ESM.xlsx]

## Sheet: Sheet1
Molluscicidal activity of Nicotiana tabacum extracts on the invasive snail Pomacea canaliculata Jing Guo1, Shaobin Zhang1, Jian Zeng1, Yingtong Chen1,2, Yongxin Guo1, Jinling Liu3, Ailan He1* 1 School of Biology and Agriculture, Shaoguan University, Shaoguan 512005, China 2 Department of Ecology, College of Natural Resources and Environment, South China Agricultural University, Guangzhou 510642, …
Supplementary Table 1 Survival rate of Pomacea canaliculata under high concentration of tabocco extract
Table 1a Survival number of small P. canaliculata						Table 1b Survival rate of small P. canaliculata (%)
Time/h Treatment	24	48	72	96		Time/h Treatment	24	48	72	96
Control-1	10	10	10	10		Control-1	100	100	100	100
Control-2	10	10	10	10		Control-2	100	100	100	100
Control-3	10	10	10	10		Control-3	100	100	100	100
1 g/L-1	10	10	10	5		1 g/L-1	100	100	100	50
1 g/L-2	9	9	9	1		1 g/L-2	90	90	90	10
1 g/L-3	10	10	8	3		1 g/L-3	100	100	80	30
2 g/L-1	9	6	3	0		2 g/L-1	90	60	30	0
2 g/L-2	10	9	6	2		2 g/L-2	100	90	60	20
2 g/L-3	10	9	6	2		2 g/L-3	100	90	60	20
Note: 0 g/L tobacco extract (dechlorinated tap water) served as the control group (CK)						Note: 0 g/L tobacco extract (dechlorinated tap water) served as the control group (CK)
Table 1c Survival number of medium P. canaliculata						Table 1d Survival rate of medium P. canaliculata (%)
Time/h Treatment	24	48	72	96		Time/h Treatment	24	48	72	96
Control-1	10	10	10	9		Control-1	100	100	100	90
Control-2	10	10	10	10		Control-2	100	100	100	100
Control-3	9	9	8	8		Control-3	90	90	80	80
1 g/L-1	10	10	7	1		1 g/L-1	100	100	70	10
1 g/L-2	10	9	7	0		1 g/L-2	100	90	70	0
1 g/L-3	9	7	2	1		1 g/L-3	90	70	20	10
2 g/L-1	9	6	0	0		2 g/L-1	90	60	0	0
2 g/L-2	10	7	2	0		2 g/L-2	100	70	20	0
2 g/L-3	9	3	0	0		2 g/L-3	90	30	0	0
Note: 0 g/L tobacco extract (dechlorinated tap water) served as the control group (CK)						Note: 0 g/L tobacco extract (dechlorinated tap water) served as the control group (CK)
Table 1e Survival number of adult male P. canaliculata						Table 1f Survival rate of adult male P. canaliculata (%)
Time/h Treatment	24	48	72	96		Time/h Treatment	24	48	72	96
Control-1	10	10	10	10		Control-1	100	100	100	100
Control-2	10	10	10	10		Control-2	100	100	100	100
Control-3	10	10	10	10		Control-3	100	100	100	100
1 g/L-1	2	1	0	0		1 g/L-1	20	10	0	0
1 g/L-2	7	2	0	0		1 g/L-2	70	20	0	0
1 g/L-3	5	2	1	0		1 g/L-3	50	20	10	0
2 g/L-1	6	1	0	0		2 g/L-1	60	10	0	0
2 g/L-2	7	0	0	0		2 g/L-2	70	0	0	0
2 g/L-3	6	0	0	0		2 g/L-3	60	0	0	0
Note: 0 g/L tobacco extract (dechlorinated tap water) served as the control group (CK)						Note: 0 g/L tobacco extract (dechlorinated tap water) served as the control group (CK)
Table 1g Survival number of adult female P. canaliculata						Table 1h Survival rate of adult female P. canaliculata (%)
Time/h Treatment	24	48	72	96		Time/h Treatment	24	48	72	96
Control-1	10	10	10	10		Control-1	100	100	100	100
Control-2	10	10	10	10		Control-2	100	100	100	100
Control-3	10	10	10	10		Control-3	100	100	100	100
1 g/L-1	9	3	0	0		1 g/L-1	90	30	0	0
1 g/L-2	6	5	0	0		1 g/L-2	60	50	0	0
1 g/L-3	6	1	0	0		1 g/L-3	60	10	0	0
2 g/L-1	4	3	0	0		2 g/L-1	40	30	0	0
2 g/L-2	2	0	0	0		2 g/L-2	20	0	0	0
2 g/L-3	6	3	0	0		2 g/L-3	60	30	0	0
Note: 0 g/L tobacco extract (dechlorinated tap water) served as the control group (CK)						Note: 0 g/L tobacco extract (dechlorinated tap water) served as the control group (CK)
