# Supplementary material for: Molluscicidal activity of Nicotiana tabacum extracts on the invasive snail Pomacea canaliculata
Source: Sci Rep. 2023 Jul 18;13:11597. doi: 10.1038/s41598-023-38141-6 (PMC10354056; doi:10.1038/s41598-023-38141-6)
Supplement: Supplementary file 2 — Supplementary Table 2. [file 41598_2023_38141_MOESM2_ESM.xlsx]

## Sheet: Sheet1
Molluscicidal activity of Nicotiana tabacum extracts on the invasive snail Pomacea canaliculata Jing Guo1, Shaobin Zhang1, Jian Zeng1, Yingtong Chen1,2, Yongxin Guo1, Jinling Liu3, Ailan He1* 1 School of Biology and Agriculture, Shaoguan University, Shaoguan 512005, China 2 Department of Ecology, College of Natural Resources and Environment, South China Agricultural University, Guangzhou 510642, …
Supplementary Table 2 Survival rate of Pomacea canaliculata under low concentration of tobacco extract
Table 2a Survival number of small P. canaliculata																	Table 2b Survival rate of small P. canaliculata
Time/d Treatment	1	2	3	4	5	6	7	8	9	10	11	12	13	14	15		Time/d Treatment	1	2	3	4	5	6	7	8	9	10	11	12	13	14	15
Control-1	10	10	10	10	10	10	10	10	10	10	10	10	10	10	10		Control-1	100	100	100	100	100	100	100	100	100	100	100	100	100	100	100
Control-2	10	10	10	10	10	10	10	10	10	10	10	10	10	10	10		Control-2	100	100	100	100	100	100	100	100	100	100	100	100	100	100	100
Control-3	10	10	10	10	10	10	10	10	10	10	10	10	10	10	10		Control-3	100	100	100	100	100	100	100	100	100	100	100	100	100	100	100
0.2 g/L-1	10	10	10	10	10	10	10	10	10	10	10	10	10	10	10		0.2 g/L-1	100	100	100	100	100	100	100	100	100	100	100	100	100	100	100
0.2 g/L-2	10	10	10	10	10	10	10	10	10	9	9	9	9	9	9		0.2 g/L-2	100	100	100	100	100	100	100	100	100	90	90	90	90	90	90
0.2 g/L-3	10	10	10	10	10	10	10	10	10	9	9	9	9	9	9		0.2 g/L-3	100	100	100	100	100	100	100	100	100	90	90	90	90	90	90
0.5 g/L-1	10	8	7	2	2	1	1	0	0	0	0	0	0	0	0		0.5 g/L-1	100	80	70	20	20	10	10	0	0	0	0	0	0	0	0
0.5 g/L-2	10	10	7	2	0	0	0	0	0	0	0	0	0	0	0		0.5 g/L-2	100	100	70	20	0	0	0	0	0	0	0	0	0	0	0
0.5 g/L-3	10	9	4	4	4	0	0	0	0	0	0	0	0	0	0		0.5 g/L-3	100	90	40	40	40	0	0	0	0	0	0	0	0	0	0
Note: 0 g/L tobacco extract (dechlorinated tap water) served as the control group (CK)																	Note: 0 g/L tobacco extract (dechlorinated tap water) served as the control group (CK)
Table 2c Survival number of medium P. canaliculata																	Table 2d Survival rate of medium P. canaliculata
Time/d Treatment	1	2	3	4	5	6	7	8	9	10	11	12	13	14	15		Time/d Treatment	1	2	3	4	5	6	7	8	9	10	11	12	13	14	15
Control-1	10	10	10	10	10	10	10	10	10	10	10	10	10	10	10		Control-1	100	100	100	100	100	100	100	100	100	100	100	100	100	100	100
Control-2	10	9	7	7	6	6	6	6	6	6	6	6	6	6	6		Control-2	100	90	70	70	60	60	60	60	60	60	60	60	60	60	60
Control-3	10	10	10	10	10	10	10	10	10	9	9	9	9	9	8		Control-3	100	100	100	100	100	100	100	100	100	90	90	90	90	90	80
0.2 g/L-1	10	9	9	9	9	9	9	9	9	9	9	9	9	9	9		0.2 g/L-1	100	90	90	90	90	90	90	90	90	90	90	90	90	90	90
0.2 g/L-2	10	10	10	10	10	10	10	10	10	10	10	9	9	9	9		0.2 g/L-2	100	100	100	100	100	100	100	100	100	100	100	90	90	90	90
0.2 g/L-3	10	9	8	8	7	7	7	7	7	7	7	6	6	6	6		0.2 g/L-3	100	90	80	80	70	70	70	70	70	70	70	60	60	60	60
0.5 g/L-1	10	9	6	3	3	1	1	1	0	0	0	0	0	0	0		0.5 g/L-1	100	90	60	30	30	10	10	10	0	0	0	0	0	0	0
0.5 g/L-2	9	8	8	7	3	2	1	1	0	0	0	0	0	0	0		0.5 g/L-2	90	80	80	70	30	20	10	10	0	0	0	0	0	0	0
0.5 g/L-3	10	9	9	4	3	2	2	1	1	0	0	0	0	0	0		0.5 g/L-3	100	90	90	40	30	20	20	10	10	0	0	0	0	0	0
Note: 0 g/L tobacco extract (dechlorinated tap water) served as the control group (CK)																	Note: 0 g/L tobacco extract (dechlorinated tap water) served as the control group (CK)
Table 2e Survival number of adult male P. canaliculata																	Table 2f Survival rate of adult male P. canaliculata
Time/d Treatment	1	2	3	4	5	6	7	8	9	10	11	12	13	14	15		Time/d Treatment	1	2	3	4	5	6	7	8	9	10	11	12	13	14	15
Control-1	10	10	10	9	9	9	9	9	9	9	9	9	9	9	9		Control-1	100	100	100	90	90	90	90	90	90	90	90	90	90	90	90
Control-2	9	8	8	8	8	8	8	8	8	8	8	8	8	8	8		Control-2	90	80	80	80	80	80	80	80	80	80	80	80	80	80	80
Control-3	9	9	9	9	9	9	9	9	9	9	9	9	9	9	9		Control-3	90	90	90	90	90	90	90	90	90	90	90	90	90	90	90
0.2 g/L-1	10	10	10	9	7	4	3	3	3	3	3	3	2	2	1		0.2 g/L-1	100	100	100	90	70	40	30	30	30	30	30	30	20	20	10
0.2 g/L-2	8	8	6	4	4	4	4	4	4	4	4	4	4	3	3		0.2 g/L-2	80	80	60	40	40	40	40	40	40	40	40	40	40	30	30
0.2 g/L-3	9	9	8	6	5	4	4	4	4	4	4	3	3	3	3		0.2 g/L-3	90	90	80	60	50	40	40	40	40	40	40	30	30	30	30
0.5 g/L-1	8	7	6	4	2	1	1	0	0	0	0	0	0	0	0		0.5 g/L-1	80	70	60	40	20	10	10	0	0	0	0	0	0	0	0
0.5 g/L-2	3	1	0	0	0	0	0	0	0	0	0	0	0	0	0		0.5 g/L-2	30	10	0	0	0	0	0	0	0	0	0	0	0	0	0
0.5 g/L-3	2	2	1	0	0	0	0	0	0	0	0	0	0	0	0		0.5 g/L-3	20	20	10	0	0	0	0	0	0	0	0	0	0	0	0
Note: 0 g/L tobacco extract (dechlorinated tap water) served as the control group (CK)																	Note: 0 g/L tobacco extract (dechlorinated tap water) served as the control group (CK)
Table 2g Survival number of adult female P. canaliculata																	Table 2h Survival rate of adult female P. canaliculata
Time/d Treatment	1	2	3	4	5	6	7	8	9	10	11	12	13	14	15		Time/d Treatment	1	2	3	4	5	6	7	8	9	10	11	12	13	14	15
Control-1	10	10	10	10	10	10	10	10	10	10	10	10	10	10	10		Control-1	100	100	100	100	100	100	100	100	100	100	100	100	100	100	100
Control-2	10	10	10	9	9	9	9	9	9	9	9	9	9	9	9		Control-2	100	100	100	90	90	90	90	90	90	90	90	90	90	90	90
Control-3	10	10	10	10	9	9	9	9	9	9	9	9	9	9	9		Control-3	100	100	100	100	90	90	90	90	90	90	90	90	90	90	90
0.2 g/L-1	10	10	10	10	10	9	9	9	9	9	8	8	8	8	8		0.2 g/L-1	100	100	100	100	100	90	90	90	90	90	80	80	80	80	80
0.2 g/L-2	10	10	10	10	10	10	10	10	10	10	10	10	10	10	10		0.2 g/L-2	100	100	100	100	100	100	100	100	100	100	100	100	100	100	100
0.2 g/L-3	10	9	9	9	9	9	8	8	8	8	8	8	8	8	8		0.2 g/L-3	100	90	90	90	90	90	80	80	80	80	80	80	80	80	80
0.5 g/L-1	8	7	5	3	1	0	0	0	0	0	0	0	0	0	0		0.5 g/L-1	80	70	50	30	10	0	0	0	0	0	0	0	0	0	0
0.5 g/L-2	6	3	0	0	0	0	0	0	0	0	0	0	0	0	0		0.5 g/L-2	60	30	0	0	0	0	0	0	0	0	0	0	0	0	0
0.5 g/L-3	6	4	3	1	1	1	1	1	0	0	0	0	0	0	0		0.5 g/L-3	60	40	30	10	10	10	10	10	0	0	0	0	0	0	0
Note: 0 g/L tobacco extract (dechlorinated tap water) served as the control group (CK)																	Note: 0 g/L tobacco extract (dechlorinated tap water) served as the control group (CK)
