# Supplementary material for: Molluscicidal activity of Nicotiana tabacum extracts on the invasive snail Pomacea canaliculata
Source: Sci Rep. 2023 Jul 18;13:11597. doi: 10.1038/s41598-023-38141-6 (PMC10354056; doi:10.1038/s41598-023-38141-6)
Supplement: Supplementary file 3 — Supplementary Table 3. [file 41598_2023_38141_MOESM3_ESM.xlsx]

## Sheet: Sheet1
Molluscicidal activity of Nicotiana tabacum extracts on the invasive snail Pomacea canaliculata Jing Guo1, Shaobin Zhang1, Jian Zeng1, Yingtong Chen1,2, Yongxin Guo1, Jinling Liu3, Ailan He1* 1 School of Biology and Agriculture, Shaoguan University, Shaoguan 512005, China 2 Department of Ecology, College of Natural Resources and Environment, South China Agricultural University, Guangzhou 510642, …
Supplementary Table 3 Behaviour of Pomacea canaliculata under tobacco extract
Table 3a1 Number of behaviour of small Pomacea canaliculata under tobacco extract on the 1st day									Table 3a2 Percentage of behaviour of small Pomacea canaliculata under tobacco extract on the 1st day
Time		Feeding	Crawling	Motionless	Operculum closed	Crawl out of water			Time		Feeding	Crawling	Motionless	Operculum closed	Crawl out of water
1 d	Control-1	1	6	3					1 d	Control-1	10	60	30	0	0
	Control-2	2	2	6						Control-2	20	20	60	0	0
	Control-3	3	6	1						Control-3	30	60	10	0	0
	0.2 g/L-1	4	1	5						0.2 g/L-1	40	10	50	0	0
	0.2 g/L-2		3	7						0.2 g/L-2	0	30	70	0	0
	0.2 g/L-3	1		9						0.2 g/L-3	10	0	90	0	0
	0.5 g/L-1			8		2				0.5 g/L-1	0	0	80	0	20
	0.5 g/L-2			10						0.5 g/L-2	0	0	100	0	0
	0.5 g/L-3		1	8		1				0.5 g/L-3	0	10	80	0	10
	Note: 0 g/L tobacco extract (dechlorinated tap water) served as the control group (CK)									Note: 0 g/L tobacco extract (dechlorinated tap water) served as the control group (CK)
Table 3b1 Number of behaviour of small Pomacea canaliculata under tobacco extract on the 2nd day									Table 3b2 Percentage of behaviour of small Pomacea canaliculata under tobacco extract on the 2nd day
Time		Feeding	Crawling	Motionless	Operculum closed	Crawl out of water			Time		Feeding	Crawling	Motionless	Operculum closed	Crawl out of water
2 d	Control-1	4	2	4					2 d	Control-1	40	20	40	0	0
	Control-2	1	2	7						Control-2	10	20	70	0	0
	Control-3	8	1	1						Control-3	80	10	10	0	0
	0.2 g/L-1	3	3	4						0.2 g/L-1	30	30	40	0	0
	0.2 g/L-2	1	5	4						0.2 g/L-2	10	50	40	0	0
	0.2 g/L-3	2	3	5						0.2 g/L-3	20	30	50	0	0
	0.5 g/L-1		2	4	2					0.5 g/L-1	0	25	50	25	0
	0.5 g/L-2	1	1	7	1					0.5 g/L-2	10	10	70	10	0
	0.5 g/L-3			9						0.5 g/L-3	0	0	100	0	0
	Note: 0 g/L tobacco extract (dechlorinated tap water) served as the control group (CK)									Note: 0 g/L tobacco extract (dechlorinated tap water) served as the control group (CK)
Table 3c1 Number of behaviour of small Pomacea canaliculata under tobacco extract on the 3rd day									Table 3c2 Percentage of behaviour of small Pomacea canaliculata under tobacco extract on the 3rd day
Time		Feeding	Crawling	Motionless	Operculum closed	Crawl out of water			Time		Feeding	Crawling	Motionless	Operculum closed	Crawl out of water
3 d	Control-1	1	2	7					3 d	Control-1	10	20	70	0	0
	Control-2	1	4	5						Control-2	10	40	50	0	0
	Control-3	2	5	3						Control-3	20	50	30	0	0
	0.2 g/L-1	2	1	7						0.2 g/L-1	20	10	70	0	0
	0.2 g/L-2	4	3	3						0.2 g/L-2	40	30	30	0	0
	0.2 g/L-3	4	3	3						0.2 g/L-3	40	30	30	0	0
	0.5 g/L-1			2	5					0.5 g/L-1	0	0	28.5714	71.4286	0
	0.5 g/L-2			5	2					0.5 g/L-2	0	0	71.4286	28.5714	0
	0.5 g/L-3			4						0.5 g/L-3	0	0	100	0	0
	Note: 0 g/L tobacco extract (dechlorinated tap water) served as the control group (CK)									Note: 0 g/L tobacco extract (dechlorinated tap water) served as the control group (CK)
Table 3d1 Number of behaviour of small Pomacea canaliculata under tobacco extract on the 4th day									Table 3d2 Percentage of behaviour of small Pomacea canaliculata under tobacco extract on the 4th day
Time		Feeding	Crawling	Motionless	Operculum closed	Crawl out of water			Time		Feeding	Crawling	Motionless	Operculum closed	Crawl out of water
4 d	Control-1	2	3	5					4 d	Control-1	20	30	50	0	0
	Control-2	3	6	1						Control-2	30	60	10	0	0
	Control-3	3	3	4						Control-3	30	30	40	0	0
	0.2 g/L-1	4	3	3						0.2 g/L-1	40	30	30	0	0
	0.2 g/L-2	1	2	7						0.2 g/L-2	10	20	70	0	0
	0.2 g/L-3		6	4						0.2 g/L-3	0	60	40	0	0
	0.5 g/L-1			1	1					0.5 g/L-1	0	0	50	50	0
	0.5 g/L-2		1	1						0.5 g/L-2	0	50	50	0	0
	0.5 g/L-3			4						0.5 g/L-3	0	0	100	0	0
	Note: 0 g/L tobacco extract (dechlorinated tap water) served as the control group (CK)									Note: 0 g/L tobacco extract (dechlorinated tap water) served as the control group (CK)
Table 3e1 Number of behaviour of small Pomacea canaliculata under tobacco extract on the 6th day									Table 3e2 Percentage of behaviour of small Pomacea canaliculata under tobacco extract on the 6th day
Time		Feeding	Crawling	Motionless	Operculum closed	Crawl out of water			Time		Feeding	Crawling	Motionless	Operculum closed	Crawl out of water
6 d	Control-1	2	4	4					6 d	Control-1	20	40	40	0	0
	Control-2	3	7							Control-2	30	70	0	0	0
	Control-3	2	3	4	1					Control-3	20	30	40	10	0
	0.2 g/L-1		4	6						0.2 g/L-1	0	40	60	0	0
	0.2 g/L-2	3	2	4	1					0.2 g/L-2	30	20	40	10	0
	0.2 g/L-3	2	8							0.2 g/L-3	20	80	0	0	0
	0.5 g/L-1			1						0.5 g/L-1	0	0	100	0	0
	0.5 g/L-2									0.5 g/L-2
	0.5 g/L-3									0.5 g/L-3
	Note: 0 g/L tobacco extract (dechlorinated tap water) served as the control group (CK)									Note: 0 g/L tobacco extract (dechlorinated tap water) served as the control group (CK)
Table 3f1 Number of behaviour of small Pomacea canaliculata under tobacco extract on the 9th day									Table 3f2 Percentage of behaviour of small Pomacea canaliculata under tobacco extract on the 9th day
Time		Feeding	Crawling	Motionless	Operculum closed	Crawl out of water			Time		Feeding	Crawling	Motionless	Operculum closed	Crawl out of water
9 d	Control-1	2	4	4					9 d	Control-1	20	40	40	0	0
	Control-2	3	3	4						Control-2	30	30	40	0	0
	Control-3	0	2	8						Control-3	0	20	80	0	0
	0.2 g/L-1	1	2	7						0.2 g/L-1	10	20	70	0	0
	0.2 g/L-2	5	1	4						0.2 g/L-2	50	10	40	0	0
	0.2 g/L-3	4	2	4						0.2 g/L-3	40	20	40	0	0
	0.5 g/L-1									0.5 g/L-1
	0.5 g/L-2									0.5 g/L-2
	0.5 g/L-3									0.5 g/L-3
	Note: 0 g/L tobacco extract (dechlorinated tap water) served as the control group (CK)									Note: 0 g/L tobacco extract (dechlorinated tap water) served as the control group (CK)
Table 3g1 Number of behaviour of small Pomacea canaliculata under tobacco extract on the 12th day									Table 3g2 Percentage of behaviour of small Pomacea canaliculata under tobacco extract on the 12th day
Time		Feeding	Crawling	Motionless	Operculum closed	Crawl out of water			Time		Feeding	Crawling	Motionless	Operculum closed	Crawl out of water
12 d	Control-1		2	8					12 d	Control-1	0	20	80	0	0
	Control-2	1	3	6						Control-2	10	30	60	0	0
	Control-3		2	8						Control-3	0	20	80	0	0
	0.2 g/L-1	2		8						0.2 g/L-1	20	0	80	0	0
	0.2 g/L-2	1	1	7						0.2 g/L-2	11.1111	11.1111	77.7778	0	0
	0.2 g/L-3	4	3	2						0.2 g/L-3	44.4444	33.3333	22.2222	0	0
	0.5 g/L-1									0.5 g/L-1
	0.5 g/L-2									0.5 g/L-2
	0.5 g/L-3									0.5 g/L-3
	Note: 0 g/L tobacco extract (dechlorinated tap water) served as the control group (CK)									Note: 0 g/L tobacco extract (dechlorinated tap water) served as the control group (CK)
Table 3h1 Number of behaviour of small Pomacea canaliculata under tobacco extract on the 15th day									Table 3h2 Percentage of behaviour of small Pomacea canaliculata under tobacco extract on the 15th day
Time		Feeding	Crawling	Motionless	Operculum closed	Crawl out of water			Time		Feeding	Crawling	Motionless	Operculum closed	Crawl out of water
15 d	Control-1		1	8	1				15 d	Control-1	0	10	80	10	0
	Control-2		2	8						Control-2	0	20	80	0	0
	Control-3	1	2	7						Control-3	10	20	70	0	0
	0.2 g/L-1	4	5	1						0.2 g/L-1	40	50	10	0	0
	0.2 g/L-2	4	1	4						0.2 g/L-2	44.4444	11.1111	44.4444	0	0
	0.2 g/L-3	3	3	3						0.2 g/L-3	33.3333	33.3333	33.3333	0	0
	0.5 g/L-1									0.5 g/L-1
	0.5 g/L-2									0.5 g/L-2
	0.5 g/L-3									0.5 g/L-3
	Note: 0 g/L tobacco extract (dechlorinated tap water) served as the control group (CK)									Note: 0 g/L tobacco extract (dechlorinated tap water) served as the control group (CK)
Table 3i1 Number of behaviour of medium Pomacea canaliculata under tobacco extract on the 1st day									Table 3i2 Percentage of behaviour of medium Pomacea canaliculata under tobacco extract on the 1st day
Time		Feeding	Crawling	Motionless	Operculum closed	Crawl out of water			Time		Feeding	Crawling	Motionless	Operculum closed	Crawl out of water
1 d	Control-1	5	2	3					1 d	Control-1	50	20	30	0	0
	Control-2	1	7	1		1				Control-2	10	70	10	0	10
	Control-3	3	3	4						Control-3	30	30	40	0	0
	0.2 g/L-1	1	3	5		1				0.2 g/L-1	10	30	50	0	10
	0.2 g/L-2	4	2	4						0.2 g/L-2	40	20	40	0	0
	0.2 g/L-3	2	2	5	1					0.2 g/L-3	20	20	50	10	0
	0.5 g/L-1		1	9						0.5 g/L-1	0	10	90	0	0
	0.5 g/L-2		1	8						0.5 g/L-2	0	11.1111	88.8889	0	0
	0.5 g/L-3			10						0.5 g/L-3	0	0	100	0	0
	Note: 0 g/L tobacco extract (dechlorinated tap water) served as the control group (CK)									Note: 0 g/L tobacco extract (dechlorinated tap water) served as the control group (CK)
Table 3j1 Number of behaviour of medium Pomacea canaliculata under tobacco extract on the 2nd day									Table 3j2 Percentage of behaviour of medium Pomacea canaliculata under tobacco extract on the 2nd day
Time		Feeding	Crawling	Motionless	Operculum closed	Crawl out of water			Time		Feeding	Crawling	Motionless	Operculum closed	Crawl out of water
2 d	Control-1	1	6	3					2 d	Control-1	10	60	30	0	0
	Control-2	3	4	2						Control-2	33.3333	44.4444	22.2222	0	0
	Control-3	1	9							Control-3	10	90	0	0	0
	0.2 g/L-1	3	5	1						0.2 g/L-1	33.3333	55.5556	11.1111	0	0
	0.2 g/L-2	1	4	5						0.2 g/L-2	10	40	50	0	0
	0.2 g/L-3			9						0.2 g/L-3	0	0	100	0	0
	0.5 g/L-1		1	8						0.5 g/L-1	0	11.1111	88.8889	0	0
	0.5 g/L-2			7	1					0.5 g/L-2	0	0	87.5	12.5	0
	0.5 g/L-3			9						0.5 g/L-3	0	0	100	0	0
	Note: 0 g/L tobacco extract (dechlorinated tap water) served as the control group (CK)									Note: 0 g/L tobacco extract (dechlorinated tap water) served as the control group (CK)
Table 3k1 Number of behaviour of medium Pomacea canaliculata under tobacco extract on the 3rd day									Table 3k2 Percentage of behaviour of medium Pomacea canaliculata under tobacco extract on the 3rd day
Time		Feeding	Crawling	Motionless	Operculum closed	Crawl out of water			Time		Feeding	Crawling	Motionless	Operculum closed	Crawl out of water
3 d	Control-1	3	6	1					3 d	Control-1	30	60	10	0	0
	Control-2	1	2	4						Control-2	14.2857	28.5714	57.1429	0	0
	Control-3	2	3	5						Control-3	20	30	50	0	0
	0.2 g/L-1	6	2	1						0.2 g/L-1	66.6667	22.2222	11.1111	0	0
	0.2 g/L-2	1	6	3						0.2 g/L-2	10	60	30	0	0
	0.2 g/L-3	1		7						0.2 g/L-3	12.5	0	87.5	0	0
	0.5 g/L-1			6						0.5 g/L-1	0	0	100	0	0
	0.5 g/L-2			4						0.5 g/L-2	0	0	100	0	0
	0.5 g/L-3			7	2					0.5 g/L-3	0	0	77.7778	22.2222	0
	Note: 0 g/L tobacco extract (dechlorinated tap water) served as the control group (CK)									Note: 0 g/L tobacco extract (dechlorinated tap water) served as the control group (CK)
Table 3l1 Number of behaviour of medium Pomacea canaliculata under tobacco extract on the 4th day									Table 3l2 Percentage of behaviour of medium Pomacea canaliculata under tobacco extract on the 4th day
Time		Feeding	Crawling	Motionless	Operculum closed	Crawl out of water			Time		Feeding	Crawling	Motionless	Operculum closed	Crawl out of water
4 d	Control-1		3	7					4 d	Control-1	0	30	70	0	0
	Control-2	1	5	1						Control-2	14.2857	71.4286	14.2857	0	0
	Control-3		5	4	1					Control-3	0	50	40	10	0
	0.2 g/L-1	1	1	7						0.2 g/L-1	11.1111	11.1111	77.7778	0	0
	0.2 g/L-2		5	5						0.2 g/L-2	0	50	50	0	0
	0.2 g/L-3	2	2	3						0.2 g/L-3	28.5714	28.5714	42.8571	0	0
	0.5 g/L-1			3						0.5 g/L-1	0	0	100	0	0
	0.5 g/L-2			3						0.5 g/L-2	0	0	100	0	0
	0.5 g/L-3			3	1					0.5 g/L-3	0	0	75	25	0
	Note: 0 g/L tobacco extract (dechlorinated tap water) served as the control group (CK)									Note: 0 g/L tobacco extract (dechlorinated tap water) served as the control group (CK)
Table 3m1 Number of behaviour of medium Pomacea canaliculata under tobacco extract on the 6th day									Table 3m2 Percentage of behaviour of medium Pomacea canaliculata under tobacco extract on the 6th day
Time		Feeding	Crawling	Motionless	Operculum closed	Crawl out of water			Time		Feeding	Crawling	Motionless	Operculum closed	Crawl out of water
6 d	Control-1	2	3	5					6 d	Control-1	20	30	50	0	0
	Control-2	1	3	2						Control-2	16.6667	50	33.3333	0	0
	Control-3	1	5	4						Control-3	10	50	40	0	0
	0.2 g/L-1	2	3	4						0.2 g/L-1	22.2222	33.3333	44.4444	0	0
	0.2 g/L-2	1	2	7						0.2 g/L-2	10	20	70	0	0
	0.2 g/L-3	1	2	4						0.2 g/L-3	14.2857	28.5714	57.1429	0	0
	0.5 g/L-1				1					0.5 g/L-1	0	0	0	100	0
	0.5 g/L-2			2						0.5 g/L-2	0	0	100	0	0
	0.5 g/L-3			1	1					0.5 g/L-3	0	0	50	50	0
	Note: 0 g/L tobacco extract (dechlorinated tap water) served as the control group (CK)									Note: 0 g/L tobacco extract (dechlorinated tap water) served as the control group (CK)
Table 3n1 Number of behaviour of medium Pomacea canaliculata under tobacco extract on the 9th day									Table 3n2 Percentage of behaviour of medium Pomacea canaliculata under tobacco extract on the 9th day
Time		Feeding	Crawling	Motionless	Operculum closed	Crawl out of water			Time		Feeding	Crawling	Motionless	Operculum closed	Crawl out of water
9 d	Control-1	1	4	5					9 d	Control-1	10	40	50	0	0
	Control-2	1	0	5						Control-2	16.6667	0	83.3333	0	0
	Control-3		3	7						Control-3	0	30	70	0	0
	0.2 g/L-1	3	2	4						0.2 g/L-1	33.3333	22.2222	44.4444	0	0
	0.2 g/L-2	3		7						0.2 g/L-2	30	0	70	0	0
	0.2 g/L-3	1		6						0.2 g/L-3	14.2857	0	85.7143	0	0
	0.5 g/L-1									0.5 g/L-1
	0.5 g/L-2									0.5 g/L-2
	0.5 g/L-3			1						0.5 g/L-3	0	0	100	0	0
	Note: 0 g/L tobacco extract (dechlorinated tap water) served as the control group (CK)									Note: 0 g/L tobacco extract (dechlorinated tap water) served as the control group (CK)
Table 3o1 Number of behaviour of medium Pomacea canaliculata under tobacco extract on the 12th day									Table 3o2 Percentage of behaviour of medium Pomacea canaliculata under tobacco extract on the 12th day
Time		Feeding	Crawling	Motionless	Operculum closed	Crawl out of water			Time		Feeding	Crawling	Motionless	Operculum closed	Crawl out of water
12 d	Control-1		3	7					12 d	Control-1	0	30	70	0	0
	Control-2		3	3						Control-2	0	50	50	0	0
	Control-3		2	7						Control-3	0	22.2222	77.7778	0	0
	0.2 g/L-1	2		7						0.2 g/L-1	22.2222	0	77.7778	0	0
	0.2 g/L-2	2		7						0.2 g/L-2	22.2222	0	77.7778	0	0
	0.2 g/L-3	2		4						0.2 g/L-3	33.3333	0	66.6667	0	0
	0.5 g/L-1									0.5 g/L-1
	0.5 g/L-2									0.5 g/L-2
	0.5 g/L-3									0.5 g/L-3
	Note: 0 g/L tobacco extract (dechlorinated tap water) served as the control group (CK)									Note: 0 g/L tobacco extract (dechlorinated tap water) served as the control group (CK)
Table 3p1 Number of behaviour of medium Pomacea canaliculata under tobacco extract on the 15th day									Table 3p2 Percentage of behaviour of medium Pomacea canaliculata under tobacco extract on the 15th day
Time		Feeding	Crawling	Motionless	Operculum closed	Crawl out of water			Time		Feeding	Crawling	Motionless	Operculum closed	Crawl out of water
15 d	Control-1	1	2	7					15 d	Control-1	10	20	70	0	0
	Control-2	2	2	2						Control-2	33.3333	33.3333	33.3333	0	0
	Control-3	1	2	5						Control-3	12.5	25	62.5	0	0
	0.2 g/L-1	3	1	5						0.2 g/L-1	33.3333	11.1111	55.5556	0	0
	0.2 g/L-2	3		6						0.2 g/L-2	33.3333	0	66.6667	0	0
	0.2 g/L-3	1		5						0.2 g/L-3	16.6667	0	83.3333	0	0
	0.5 g/L-1									0.5 g/L-1
	0.5 g/L-2									0.5 g/L-2
	0.5 g/L-3									0.5 g/L-3
	Note: 0 g/L tobacco extract (dechlorinated tap water) served as the control group (CK)									Note: 0 g/L tobacco extract (dechlorinated tap water) served as the control group (CK)
Table 3q1 Number of behaviour of adult Pomacea canaliculata under tobacco extract on the 1st day										Table 3q2 Percentage of behaviour of adult Pomacea canaliculata under tobacco extract on the 1st day
Time		Feeding	Crawling	Motionless	Operculum closed	Crawl out of water	Copulation			Time		Feeding	Crawling	Motionless	Operculum closed	Crawl out of water	Copulation
1 d	Control-1	1	16	3						1 d	Control-1	5	80	15	0	0	0
	Control-2	2	2	13			2				Control-2	10.5263	10.5263	68.4211	0	0	10.5263
	Control-3		15	4							Control-3	0	78.9474	21.0526	0	0	0
	0.2 g/L-1	1	4	13			2				0.2 g/L-1	5	20	65	0	0	10
	0.2 g/L-2	1		17							0.2 g/L-2	5.55556	0	94.4444	0	0	0
	0.2 g/L-3	1	3	15							0.2 g/L-3	5.26316	15.7895	78.9474	0	0	0
	0.5 g/L-1			13	3						0.5 g/L-1	0	0	81.25	18.75	0	0
	0.5 g/L-2			9							0.5 g/L-2	0	0	100	0	0	0
	0.5 g/L-3		1	7							0.5 g/L-3	0	12.5	87.5	0	0	0
	Note: 0 g/L tobacco extract (dechlorinated tap water) served as the control group (CK)										Note: 0 g/L tobacco extract (dechlorinated tap water) served as the control group (CK)
Table 3r1 Number of behaviour of adult Pomacea canaliculata under tobacco extract on the 2nd day										Table 3r2 Percentage of behaviour of adult Pomacea canaliculata under tobacco extract on the 2nd day
Time		Feeding	Crawling	Motionless	Operculum closed	Crawl out of water	Copulation			Time		Feeding	Crawling	Motionless	Operculum closed	Crawl out of water	Copulation
2 d	Control-1	5	7	4	2		2			2 d	Control-1	25	35	20	10	0	10
	Control-2	1	7	10							Control-2	5.55556	38.8889	55.5556	0	0	0
	Control-3		12	5			2				Control-3	0	63.1579	26.3158	0	0	10.5263
	0.2 g/L-1	1	9	10							0.2 g/L-1	5	45	50	0	0	0
	0.2 g/L-2	2	5	8	3						0.2 g/L-2	11.1111	27.7778	44.4444	16.6667	0	0
	0.2 g/L-3		4	14							0.2 g/L-3	0	22.2222	77.7778	0	0	0
	0.5 g/L-1			14							0.5 g/L-1	0	0	100	0	0	0
	0.5 g/L-2			4							0.5 g/L-2	0	0	100	0	0	0
	0.5 g/L-3			4	1	1					0.5 g/L-3	0	0	66.6667	16.6667	16.6667	0
	Note: 0 g/L tobacco extract (dechlorinated tap water) served as the control group (CK)										Note: 0 g/L tobacco extract (dechlorinated tap water) served as the control group (CK)
Table 3s1 Number of behaviour of adult Pomacea canaliculata under tobacco extract on the 3rd day										Table 3s2 Percentage of behaviour of adult Pomacea canaliculata under tobacco extract on the 3rd day
Time		Feeding	Crawling	Motionless	Operculum closed	Crawl out of water	Copulation			Time		Feeding	Crawling	Motionless	Operculum closed	Crawl out of water	Copulation
3 d	Control-1	10	2	6			2			3 d	Control-1	50	10	30	0	0	10
	Control-2	1	7	7	1		2				Control-2	5.55556	38.8889	38.8889	5.55556	0	10.5263
	Control-3	3	11	4	1						Control-3	15.7895	57.8947	21.0526	5.26316	0	0
	0.2 g/L-1		4	15	1						0.2 g/L-1	0	20	75	5	0	0
	0.2 g/L-2	1	6	9							0.2 g/L-2	6.25	37.5	56.25	0	0	0
	0.2 g/L-3		4	11	2						0.2 g/L-3	0	23.5294	64.7059	11.7647	0	0
	0.5 g/L-1		3	2	5	1					0.5 g/L-1	0	27.2727	18.1818	45.4545	9.09091	0
	0.5 g/L-2										0.5 g/L-2
	0.5 g/L-3			2	1	1					0.5 g/L-3	0	0	50	25	25	0
	Note: 0 g/L tobacco extract (dechlorinated tap water) served as the control group (CK)										Note: 0 g/L tobacco extract (dechlorinated tap water) served as the control group (CK)
Table 3t1 Number of behaviour of adult Pomacea canaliculata under tobacco extract on the 4th day										Table 3t2 Percentage of behaviour of adult Pomacea canaliculata under tobacco extract on the 4th day
Time		Feeding	Crawling	Motionless	Operculum closed	Crawl out of water	Copulation			Time		Feeding	Crawling	Motionless	Operculum closed	Crawl out of water	Copulation
4 d	Control-1		7	12						4 d	Control-1	0	36.8421	63.1579	0	0	0
	Control-2	1	6	8	2						Control-2	5.88235	35.2941	47.0588	11.7647	0	0
	Control-3		5	10	2		2				Control-3	0	26.3158	52.6316	10.5263	0	10.5263
	0.2 g/L-1		1	18							0.2 g/L-1	0	5.26316	94.7368	0	0	0
	0.2 g/L-2	1	2	8	3						0.2 g/L-2	7.14286	14.2857	57.1429	21.4286	0	0
	0.2 g/L-3			11	4						0.2 g/L-3	0	0	73.3333	26.6667	0	0
	0.5 g/L-1			4	3						0.5 g/L-1	0	0	57.1429	42.8571	0	0
	0.5 g/L-2										0.5 g/L-2
	0.5 g/L-3			1							0.5 g/L-3	0	0	100	0	0	0
	Note: 0 g/L tobacco extract (dechlorinated tap water) served as the control group (CK)										Note: 0 g/L tobacco extract (dechlorinated tap water) served as the control group (CK)
Table 3u1 Number of behaviour of adult Pomacea canaliculata under tobacco extract on the 6th day										Table 3u2 Percentage of behaviour of adult Pomacea canaliculata under tobacco extract on the 6th day
Time		Feeding	Crawling	Motionless	Operculum closed	Crawl out of water	Copulation			Time		Feeding	Crawling	Motionless	Operculum closed	Crawl out of water	Copulation
6 d	Control-1	1	6	10			2			6 d	Control-1	5.26316	31.5789	52.6316	0	0	10.5263
	Control-2	3	6	7	1						Control-2	17.6471	35.2941	41.1765	5.88235	0	0
	Control-3	10	4	2			2				Control-3	55.5556	22.2222	11.1111	0	0	11.1111
	0.2 g/L-1	1		10	2						0.2 g/L-1	7.69231	0	76.9231	15.3846	0	0
	0.2 g/L-2	1	1	11	1						0.2 g/L-2	7.14286	7.14286	78.5714	7.14286	0	0
	0.2 g/L-3	1		10	2						0.2 g/L-3	7.69231	0	76.9231	15.3846	0	0
	0.5 g/L-1			1							0.5 g/L-1	0	0	100	0	0	0
	0.5 g/L-2										0.5 g/L-2
	0.5 g/L-3			1							0.5 g/L-3	0	0	100	0	0	0
	Note: 0 g/L tobacco extract (dechlorinated tap water) served as the control group (CK)										Note: 0 g/L tobacco extract (dechlorinated tap water) served as the control group (CK)
Table 3v1 Number of behaviour of adult Pomacea canaliculata under tobacco extract on the 9th day										Table 3v2 Percentage of behaviour of adult Pomacea canaliculata under tobacco extract on the 9th day
Time		Feeding	Crawling	Motionless	Operculum closed	Crawl out of water	Copulation			Time		Feeding	Crawling	Motionless	Operculum closed	Crawl out of water	Copulation
9 d	Control-1	0	4	14	1					9 d	Control-1	0	21.0526	73.6842	5.26316	0	0
	Control-2		9	8							Control-2	0	52.9412	47.0588	0	0	0
	Control-3		7	8	3						Control-3	0	38.8889	44.4444	16.6667	0	0
	0.2 g/L-1	1	2	9							0.2 g/L-1	8.33333	16.6667	75	0	0	0
	0.2 g/L-2	3		11							0.2 g/L-2	21.4286	0	78.5714	0	0	0
	0.2 g/L-3	1	5	6							0.2 g/L-3	8.33333	41.6667	50	0	0	0
	0.5 g/L-1										0.5 g/L-1
	0.5 g/L-2										0.5 g/L-2
	0.5 g/L-3										0.5 g/L-3
	Note: 0 g/L tobacco extract (dechlorinated tap water) served as the control group (CK)										Note: 0 g/L tobacco extract (dechlorinated tap water) served as the control group (CK)
Table 3w1 Number of behaviour of adult Pomacea canaliculata under tobacco extract on the 12th day										Table 3w2 Percentage of behaviour of adult Pomacea canaliculata under tobacco extract on the 12th day
Time		Feeding	Crawling	Motionless	Operculum closed	Crawl out of water	Copulation			Time		Feeding	Crawling	Motionless	Operculum closed	Crawl out of water	Copulation
12 d	Control-1	1	11	5	2					12 d	Control-1	5.26316	57.8947	26.3158	10.5263	0	0
	Control-2	1	16								Control-2	5.88235	94.1176	0	0	0	0
	Control-3		9	6	3						Control-3	0	50	33.3333	16.6667	0	0
	0.2 g/L-1			9	2						0.2 g/L-1	0	0	81.8182	18.1818	0	0
	0.2 g/L-2	4		9	1						0.2 g/L-2	28.5714	0	64.2857	7.14286	0	0
	0.2 g/L-3	1	4	5	1						0.2 g/L-3	9.09091	36.3636	45.4545	9.09091	0	0
	0.5 g/L-1										0.5 g/L-1
	0.5 g/L-2										0.5 g/L-2
	0.5 g/L-3										0.5 g/L-3
	Note: 0 g/L tobacco extract (dechlorinated tap water) served as the control group (CK)										Note: 0 g/L tobacco extract (dechlorinated tap water) served as the control group (CK)
Table 3x1 Number of behaviour of adult Pomacea canaliculata under tobacco extract on the 15th day										Table 3x2 Percentage of behaviour of adult Pomacea canaliculata under tobacco extract on the 15th day
Time		Feeding	Crawling	Motionless	Operculum closed	Crawl out of water	Copulation			Time		Feeding	Crawling	Motionless	Operculum closed	Crawl out of water	Copulation
15 d	Control-1		6	6	5		2			15 d	Control-1	0	31.5789	31.5789	26.3158	0	10.5263
	Control-2		5	5	7						Control-2	0	29.4118	29.4118	41.1765	0	0
	Control-3		6	8	4						Control-3	0	33.3333	44.4444	22.2222	0	0
	0.2 g/L-1	3	1	5							0.2 g/L-1	33.3333	11.1111	55.5556	0	0	0
	0.2 g/L-2		1	10	2						0.2 g/L-2	0	7.69231	76.9231	15.3846	0	0
	0.2 g/L-3	1	4	6							0.2 g/L-3	9.09091	36.3636	54.5455	0	0	0
	0.5 g/L-1										0.5 g/L-1
	0.5 g/L-2										0.5 g/L-2
	0.5 g/L-3										0.5 g/L-3
	Note: 0 g/L tobacco extract (dechlorinated tap water) served as the control group (CK)										Note: 0 g/L tobacco extract (dechlorinated tap water) served as the control group (CK)
