# Supplementary material for: Molluscicidal activity of Nicotiana tabacum extracts on the invasive snail Pomacea canaliculata
Source: Sci Rep. 2023 Jul 18;13:11597. doi: 10.1038/s41598-023-38141-6 (PMC10354056; doi:10.1038/s41598-023-38141-6)
Supplement: Supplementary file 4 — Supplementary Table 4. [file 41598_2023_38141_MOESM4_ESM.xlsx]

## Sheet: Sheet1
Molluscicidal activity of Nicotiana tabacum extracts on the invasive snail Pomacea canaliculata Jing Guo1, Shaobin Zhang1, Jian Zeng1, Yingtong Chen1,2, Yongxin Guo1, Jinling Liu3, Ailan He1* 1 School of Biology and Agriculture, Shaoguan University, Shaoguan 512005, China 2 Department of Ecology, College of Natural Resources and Environment, South China Agricultural University, Guangzhou 510642, …
Supplementary Table 4 Feeding and growth of Pomacea canaliculata under tabocco extract
Table 4a Food intake of per small Pomacea canaliculata (g)																		Table 4b Effect of tobacco extract on the feeding and growth of small Pomacea canaliculata
Time/d Treatment	1	2	3	4	5	6	7	8	9	10	11	12	13	14	15				F (g)	W0 (g)	Wt (g)	WGR (%)	FR (%/d)	FCR (%)	SGR (%/d)
Control-1	0.510877	0.408667	0.464808	0.388929	0.676667	0.676757	0.52	0.75	0.81	1.64	1.58	1.39	1.06	1.61	1.16			Control-1	13.6467	0.6442	1.7943	178.532	74.618	8.42768	6.82907
Control-2	0.53193	0.481333	0.518077	0.644464	0.691026	0.754865	0.78	1.05	1.12	1.5	1.35	1.48	1.18	1.56	1.54			Control-2	15.1817	0.681	2.0386	199.354	74.431	8.94235	7.30971
Control-3	0.495263	0.315333	0.575192	0.619286	0.617692	0.637297	0.81	0.66	1.13	1.52	1.26	1.92	1.76	2.04	1.93			Control-3	16.2901	0.681	2.0483	200.778	79.5812	8.39346	7.34135
0.2 g/L-1	0.203509	0.163333	0.343462	0.457143	0.483077	0.605946	0.6	0.95	1.2	1.19	1	1.07	0.6	0.98	1.31			0.2 g/L-1	11.1565	0.6903	1.5079	118.441	67.6703	7.32848	5.20898
0.2 g/L-2	0.229298	0.187667	0.414615	0.772321	0.70641	0.64027	0.59	0.81	0.58	1.08889	1	1.07778	0.766667	1.35556	1.43333			0.2 g/L-2	11.6528	0.6426	1.55611	142.159	70.6645	7.83941	5.89615
0.2 g/L-3	0.257544	0.149	0.324615	0.380893	0.357949	0.53	0.99	0.86	0.99	1.15556	0.6	1.31111	0.777778	1.02222	1.26667			0.2 g/L-3	10.9733	0.6356	1.40489	121.033	71.704	7.01053	5.28763
0.5 g/L-1	0.0105263	0.0354167	0.0818681	0	0	0	0											0.5 g/L-1	0.127811	0.6704
0.5 g/L-2	0	0.071	0	0.0580357														0.5 g/L-2	0.129036	0.618
0.5 g/L-3	0.0675439	0	0.0144231	0.0375	0.0391026													0.5 g/L-3	0.15857	0.6763
Note: 0 g/L tobacco extract (dechlorinated tap water) served as the control group (CK)																		Note: 0 g/L tobacco extract (dechlorinated tap water) served as the control group (CK). F is the sum of the daily food intake per snail within 15 days. W0 and Wt are the initial and terminal weight per snail, respectively. WGR, FR, FCR and SGR represent weight growth rate, feeding rate, food conversion ratio and specific growth rate, respectively.
Table 4c Food intake of per medium Pomacea canaliculata (g)																		Table 4d Effect of tobacco extract on the feeding and growth of medium Pomacea canaliculata
Time/d Treatment	1	2	3	4	5	6	7	8	9	10	11	12	13	14	15				F (g)	W0 (g)	Wt (g)	WGR (%)	FR (%/d)	FCR (%)	SGR (%/d)
Control-1	1.2172	1.17	1.36246	1.13115	1.19356	1.408	1.25	1.77	1.25	2.17	1.9	1.86	1.19	1.86	1.27			Control-1	22.0024	1.7385	3.2211	85.2804	59.1509	6.73836	4.11133
Control-2	1.16253	1.47778	1.45407	1.11538	1.38607	1.79083	1.96667	1.78333	1.5	2.51667	1.9	2.55	1.9	2.13333	1.28333			Control-2	25.92	1.6326	3.67383	125.03	65.1285	7.87513	5.40708
Control-3	1.03533	0.98	1.37815	1.31885	1.51959	1.6045	1.57	1.68	1.24	1.96667	1.73333	1.76667	2.21111	2.4	1.7375			Control-3	24.1417	1.8891	3.419	80.9857	60.6412	6.33717	3.95498
0.2 g/L-1	0.852933	0.855556	0.774359	1.1859	1.1551	1.86278	1.61111	1.68889	1.65556	1.33333	1.34444	1.18889	0.733333	0.811111	1.37778			0.2 g/L-1	18.4311	1.6996	2.80556	65.0715	54.5481	6.0005	3.34139
0.2 g/L-2	0.843467	1.17	1.14323	1.13462	1.89781	1.83075	1.6	1.66	1.43	1.83	1.41	1.17778	0.611111	0.877778	1.18889			0.2 g/L-2	19.8054	1.9448	3.08144	58.4453	52.5387	5.73906	3.06826
0.2 g/L-3	0.530933	0.311111	0.469423	0.188942	0.674168	1.6775	1.51429	1.02857	0.414286	0.942857	0.5	1	0.7	1.28333	1.31667			0.2 g/L-3	12.5521	1.8708	2.7135	45.0449	36.5074	6.71363	2.47915
0.5 g/L-1	0.114267	0.177778	0	0.124359	0	1.0275	0	0										0.5 g/L-1	1.4439	1.8101
0.5 g/L-2	0	0.0875	0.0723077	0.082967	0.276712	0	0	0										0.5 g/L-2	0.519487	1.8323
0.5 g/L-3	0.0441333	0	0.0606838	0	0.0584475	0.3875	0	0	0									0.5 g/L-3	0.550765	1.9581
Note: 0 g/L tobacco extract (dechlorinated tap water) served as the control group (CK)																		Note: 0 g/L tobacco extract (dechlorinated tap water) served as the control group (CK). F is the sum of the daily food intake per snail within 15 days. W0 and Wt are the initial and terminal weight per snail, respectively. WGR, FR, FCR and SGR represent weight growth rate, feeding rate, food conversion ratio and specific growth rate, respectively.
Table 4e Food intake of per adult Pomacea canaliculata (g)																		Table 4f Effect of tobacco extract on the feeding and growth of adult Pomacea canaliculata
Time/d Treatment	1	2	3	4	5	6	7	8	9	10	11	12	13	14	15				F (g)	W0 (g)	Wt (g)	WGR (%)	FR (%/d)	FCR (%)	SGR (%/d)
Control-1	1.34085	1.26234	1.88104	1.85705	2.08396	1.94458	2.33684	1.42105	1.88421	0.878947	0.694737	0	0.863158	0.175681	0.663158			Control-1	19.2876	8.4023	9.15321	8.93696	14.6489	3.89323	0.570661
Control-2	2.04852	1.44005	1.91802	1.77412	1.69104	1.73183	1.34118	1.02941	1.08824	1.13529	1.01176	0.668741	0.541176	0.654767	0.964706			Control-2	19.0389	8.2007	8.66759	5.69327	15.049	2.45229	0.36914
Control-3	1.59814	1.04669	1.53158	1.11032	1.54735	1.32288	1.82778	1.33889	0.705556	0.372222	1.53333	0.615547	0.994444	1.49751	0.983333			Control-3	18.0256	8.4043	8.93333	6.29479	13.8624	2.93491	0.406974
0.2 g/L-1	0.472092	0.137903	0.0224889	0.274526	0.32577	0.176471	0.283333	0.05	1.25833	0.366667	0.254545	0.228471	0.87	0	1.31111			0.2 g/L-1	6.03171	8.68025	9.36911	7.93596	4.45572	11.4207	0.509119
0.2 g/L-2	0.864524	0.655466	0.173278	0.314	0.129592	0.358824	0.507143	0.614286	0.571429	0.85	1.52143	1.00382	1.2	1.50053	0.0538462			0.2 g/L-2	10.3182	8.8212	9.77931	10.8614	7.39633	9.28564	0.687405
0.2 g/L-3	0.629221	0.578674	0	0.3888	0.189456	0.421267	0.541667	0.533333	0.908333	1.09167	0.758333	0.764905	0.736364	0.885266	0.927273			0.2 g/L-3	9.35456	8.9151	9.73264	9.17024	6.68861	8.73944	0.584922
0.5 g/L-1	0.274944	0.00103687	0.00339394	0	0.166667	0.441176	0											0.5 g/L-1	0.887218	8.2872
0.5 g/L-2	0.298384	0																0.5 g/L-2	0.298384	8.21215
0.5 g/L-3	0	0.12043	0.136667	0.348	0	0	0	0										0.5 g/L-3	0.605097	8.89165
Note: 0 g/L tobacco extract (dechlorinated tap water) served as the control group (CK)																		Note: 0 g/L tobacco extract (dechlorinated tap water) served as the control group (CK). F is the sum of the daily food intake per snail within 15 days. W0 and Wt are the initial and terminal weight per snail, respectively. WGR, FR, FCR and SGR represent weight growth rate, feeding rate, food conversion ratio and specific growth rate, respectively.
