# Supplementary material for: Molluscicidal activity of Nicotiana tabacum extracts on the invasive snail Pomacea canaliculata
Source: Sci Rep. 2023 Jul 18;13:11597. doi: 10.1038/s41598-023-38141-6 (PMC10354056; doi:10.1038/s41598-023-38141-6)
Supplement: Supplementary file 5 — Supplementary Table 5. [file 41598_2023_38141_MOESM5_ESM.xlsx]

## Sheet: Sheet1
Molluscicidal activity of Nicotiana tabacum extracts on the invasive snail Pomacea canaliculata Jing Guo1, Shaobin Zhang1, Jian Zeng1, Yingtong Chen1,2, Yongxin Guo1, Jinling Liu3, Ailan He1* 1 School of Biology and Agriculture, Shaoguan University, Shaoguan 512005, China 2 Department of Ecology, College of Natural Resources and Environment, South China Agricultural University, Guangzhou 510642, …
Supplementary Table 5 Effect of tobacco extract on the antioxidant enzyme and AChE activities of Pomacea canaliculata
Table 5a The SOD activity of P. canaliculata							Table 5b The CAT activity of P. canaliculata
SOD (U/mg)	Small	Medium	Adult male	Adult female			CAT (U/mg)	Small	Medium	Adult male	Adult female
Control-1	9.57651	10.2501	13.3028	13.4393			Control-1	46.9934	38.0725	25.1025	22.3143
Control-2	9.58009	9.88771	14.2615	10.1494			Control-2	45.2119	31.2911	35.662	36.5861
Control-3	9.68963	9.22937	14.2429	10.7769			Control-3	44.4148	40.1516	35.3084	28.8487
Control-4	9.83176	11.7141		12.6835			Control-4	41.2538	38.0194		35.7797
0.2 g/L-1	14.4476	13.1308	16.4071	13.8861			0.2 g/L-1	57.1153	47.177	59.3978	32.7283
0.2 g/L-2	9.03446	14.7865	18.1697	11.4031			0.2 g/L-2	42.6764	37.1073	56.3385	24.3429
0.2 g/L-3	13.6055	11.9579	15.4268	11.7728			0.2 g/L-3	41.9947	38.1245	56.2465	30.3122
0.2 g/L-4	13.4265	11.9989		13.6055			0.2 g/L-4	58.8552	40.5187		36.8229
Note: 0 g/L tobacco extract (dechlorinated tap water) served as the control group (CK)							Note: 0 g/L tobacco extract (dechlorinated tap water) served as the control group (CK)
Table 5c The GSH content of P. canaliculata							Table 5d The MDA content of P. canaliculata
GSH (mg/g)	Small	Medium	Adult male	Adult female			MDA (nmol/mg)	Small	Medium	Adult male	Adult female
Control-1	4.13561	3.86815	3.935	4.9244			Control-1	1.98603	1.80456	1.30873	1.43509
Control-2	4.39408	3.73795	4.80862	3.85065			Control-2	1.91247	1.48165	1.38036	1.41612
Control-3	2.82248	2.9151	4.63456	4.87469			Control-3	2.49491	1.7656	1.52237	1.75816
Control-4	2.27001	2.31626		4.44538			Control-4	2.57089	1.78551		1.10357
0.2 g/L-1	5.20464	4.42868	5.47287	5.14862			0.2 g/L-1	2.96307	2.40312	1.66139	1.43241
0.2 g/L-2	3.91298	4.32543	5.51211	4.9244			0.2 g/L-2	3.06029	2.0963	1.82414	1.19591
0.2 g/L-3	4.30724	3.87615	5.75948	4.81257			0.2 g/L-3	2.19329	1.69145	1.67202	1.19886
0.2 g/L-4	4.11142	4.66628		6.22704			0.2 g/L-4	1.63809	2.18167		1.86729
Note: 0 g/L tobacco extract (dechlorinated tap water) served as the control group (CK)							Note: 0 g/L tobacco extract (dechlorinated tap water) served as the control group (CK)
Table 5e The AChE activity of P. canaliculata
AChE (U/mg)	Small	Medium	Adult male	Adult female
Control-1	0.161817	0.128976	0.115625	0.158545
Control-2	0.22215	0.104442	0.118257	0.095055
Control-3	0.130235	0.118116	0.125387	0.110084
Control-4	0.129651	0.129174		0.0890063
0.2 g/L-1	0.14391	0.175792	0.165464	0.060999
0.2 g/L-2	0.19769	0.181167	0.146181	0.102541
0.2 g/L-3	0.142492	0.113361	0.137506	0.0893199
0.2 g/L-4	0.13484	0.0855841		0.0888842
Note: 0 g/L tobacco extract (dechlorinated tap water) served as the control group (CK)
